# Supplementary material for: Olive Leaf Mottling Virus: A New Member of the Genus Olivavirus
Source: Plants (Basel). 2024 Aug 17;13(16):2290. doi: 10.3390/plants13162290 (PMC11359234; doi:10.3390/plants13162290)
Supplement: Supplementary file 1 [file plants-13-02290-s001.zip]

Archive with 1 entries (1 files):
- plants-3123100-supplementary.pdf
